# Supplementary material for: Nationwide Molecular Epidemiology of Measles Virus in Japan Between 2008 and 2017
Source: Front Microbiol. 2019 Jul 4;10:1470. doi: 10.3389/fmicb.2019.01470 (PMC6620789; doi:10.3389/fmicb.2019.01470)
Supplement: Supplementary file 4 [file Table_4.XLSX]

## Sheet: Sheet1
Supplemental Table 4. The number of detected individual B3 sequence variant MV strains by epidemiological week between 2015 and 2017, in Japan.
B3	week	B3-gr.1						B3-gr.3
		Seq 1	Seq 15	Seq 16	Seq 19	Seq 20	Seq 22	Seq 21	Seq 23
2015	1
	2
	3
	4
	5
	6
	7
	8
	9
	10
	11
	12
	13
	14		1
	15
	16		1
	17
	18		1
	19
	20
	21
	22
	23
	24
	25
	26
	27
	28
	29
	30
	31
	32
	33
	34	1
	35
	36
	37
	38
	39
	40
	41
	42
	43
	44
	45
	46
	47
	48
	48
	50
	51
	52
	53
2016	1
	2
	3
	4
	5
	6
	7
	8
	9
	10
	11			1
	12
	13
	14
	15
	16
	17
	18
	19
	20
	21
	22
	23
	24
	25
	26
	27
	28
	29
	30
	31
	32
	33
	34
	35
	36
	37
	38
	39
	40
	41
	42
	43
	44
	45
	46
	47
	48
	49
	50
	51
	52
2017	1
	2
	3
	4
	5
	6
	7							1
	8
	9								1
	10				1
	11
	12
	13
	14						1
	15
	16						1
	17
	18
	19
	20
	21
	22
	23
	24
	25
	26					1
	27					1
	28
	29
	30
	31
	32
	33
	34
	35
	36
	37
	38
	39
	40
	41
	42
	43
	44
	45
	46
	47
	48
	48
	50
	51
	52
