# Supplementary material for: Nationwide Molecular Epidemiology of Measles Virus in Japan Between 2008 and 2017
Source: Front Microbiol. 2019 Jul 4;10:1470. doi: 10.3389/fmicb.2019.01470 (PMC6620789; doi:10.3389/fmicb.2019.01470)
Supplement: Supplementary file 5 [file Table_5.XLSX]

## Sheet: Sheet1
Supplemental Table 5. The number of detected individual D8 sequence variant MV strains by epidemiological week between 2015 and 2017, in Japan.
D8	week	D8-gr.1b				D8-gr.1c	D8-gr.2a		D8-gr.2b
		Seq 19	Seq 21	Seq 48	Seq 49	Seq 41	Seq 22	Seq 44	Seq 16	Seq 17	Seq 18	Seq 20	Seq 8	Seq 28	Seq 29	Seq 30	Seq 31	Seq 32	Seq 33	Seq 34	Seq 35	Seq 36	Seq 37	Seq 38	Seq 39	Seq 40	Seq 42	Seq 43	Seq 45	Seq 46	Seq 47	Seq 50	Seq 51
2015	1
	2
	3
	4
	5
	6
	7
	8
	9								1
	10
	11
	12								1
	13
	14
	15								1
	16								1
	17
	18
	19
	20
	21
	22
	23
	24
	25
	26
	27									1
	28
	29
	30
	31
	32
	33
	34
	35
	36
	37
	38
	39
	40										1
	41
	42
	43
	44	1
	45	1
	46
	47
	48		1									1
	48
	50
	51									1
	52
	53									1
2016	1
	2
	3
	4
	5
	6
	7						1
	8
	9						1
	10
	11
	12
	13
	14
	15
	16
	17
	18
	19									1			1
	20
	21
	22
	23									1
	24
	25
	26
	27									1
	28
	29									1
	30									2
	31									2
	32									4						2				1
	33									1
	34									2										1
	35									3					1					1
	36									5
	37									4										3
	38									2			1	1						1
	39									1
	40												1				1				1
	41													2					1	1
	42																1	1
	43
	44
	45
	46												1
	47
	48									1
	49									1
	50									2
	51									3
	52									3
2017	1									2
	2												1
	3									1			2									1
	4									1
	5									9													1	1	1
	6									2														1
	7									2														1		1
	8									1														4
	9					1																		1
	10									2			2											2
	11									2			11											1			1
	12									2			16															1				1
	13									8			19														3
	14							1		1			10
	15									6			1
	16							2		3			1																				1
	17							2		2																							1
	18
	19
	20									1
	21
	22
	23
	24
	25
	26
	27
	28
	29
	30																												1
	31
	32																												6	1
	33
	34
	35
	36
	37
	38			1
	39				1																										8
	40
	41
	42
	43
	44
	45
	46
	47
	48
	48
	50
	51
	52
